# Supplementary material for: The Mechanisms of Water Exchange: The Regulatory Roles of Multiple Interactions in Social Wasps
Source: PLoS One. 2016 Jan 11;11(1):e0145560. doi: 10.1371/journal.pone.0145560 (PMC4709105; doi:10.1371/journal.pone.0145560)
Supplement: S1 File — (XLSX) [file pone.0145560.s001.xlsx]

## Sheet: Sheet1
Number of interactions	Total durations of interactions
5	50
12	90
9	90
2	60
3	40
10	300
5	120
10	290
3	70
8	360
3	50
7	150
7	110
8	257
5	68
8	40
8	107
1	30
5	47
13	360
3	106
3	55
3	37
10	222
3	55
13	158
2	65
7	180
6	95
4	85
9	180
5	120
3	45
6	95
15	170
7	65
19	250
4	91
2	9
8	130
9	80
3	100
1	20
7	70
4	40
2	40
5	140
1	45
6	150
3	50
2	35
4	40
4	60
6	50
2	40
4	50
6	140
7	100
4	70
9	70
5	100
3	80
12	200
4	30
5	70
2	40
8	140
3	40
3	60
